# Supplementary material for: CdS-Based Hydrothermal Photocatalysts for Complete Reductive Dehalogenation of a Chlorinated Propionic Acid in Water by Visible Light
Source: Nanomaterials (Basel). 2024 Mar 26;14(7):579. doi: 10.3390/nano14070579 (PMC11013931; doi:10.3390/nano14070579)
Supplement: Supplementary file 1 [file nanomaterials-14-00579-s001.zip]

Archive with 1 entries (1 files):
- nanomaterials-2887544-supplementary.pdf
